# Supplementary material for: Barley Seed Aging: Genetics behind the Dry Elevated Pressure of Oxygen Aging and Moist Controlled Deterioration
Source: Front Plant Sci. 2016 Mar 31;7:388. doi: 10.3389/fpls.2016.00388 (PMC4814755; doi:10.3389/fpls.2016.00388)
Supplement: Supplementary file 2 [file DataSheet2.xlsx]

## Sheet: AUC EPPO mm² 3H 3_0192
contig

## Sheet: AUC TC mm² 2H 3_0178
contig

## Sheet: AUC TC mm² 7H 1_0657
contig

## Sheet: NS C08 % 2H 1_1486
contig

## Sheet: NS C08 Probit 2H 3_0152
contig

## Sheet: NS CD08 % 3H 3_0583
contig

## Sheet: NS CD08 % 7H bPb-9825
contig

## Sheet: NS EPPN % 2H 1_1486
contig

## Sheet: NS EPPN % 2H 3_0152
contig

## Sheet: NS EPPN % 7H bPb-9825
contig

[truncated: 31 more sheets: NS EPPN Probit 2H 1_1486, NS EPPN Probit 7H bPb-9825, NS EPPO % 3H FGX_OWB00221, NS EPPO % 4H bPb-7534, NS EPPO % 7H bPb-9825, NS EPPO Probit 3H FGX_OWB00221, NS EPPO Probit 4H 2_1117, NS EPPO-EPPN Probit 3H FGX_OWB0, NS EPPO-EPPN Probit 4H 2_1117, NS EPPO-TC Probit 3H FGX_OWB002, NS EPPO-TC Probit 7H 2_1234, NS TC % 2H 3_0152, NS TC % 7H bPb-9825, NS TC Probit 2H 2_0667, NS TC Probit 2H 3_0152, NS TC Probit 7H 3_0565, NS TC-C08 Probit 2H 1_1100, NS TC-C08 Probit 7H bPb-9825, P54 CD d 2H 2_0590, T50 TC h 2H FGX_OWB00273 …]
